# Supplementary material for: The ciliary neurotrophic factor induces Stat3 phosphorylation in distinctive cytotypes of organs involved in body metabolism: An immunohistochemical study
Source: J Anat. 2026 Jun 25:10.1111/joa.70195. Online ahead of print. doi: 10.1111/joa.70195 (PMC13398739; doi:10.1111/joa.70195)
Supplement: Supplementary file 2 — Figure S2: CNTF response in incretin‐producing enteroendocrine cells in murine intestine. Double‐labelled confocal microscopy for p‐STAT3 and the glucagon‐like peptide 1 (GLP‐1) (a), or the gastric inhibitory peptide (GIP) (b) in the mesenteric gut after CNTF administration. M = mucosa, Mus = muscularis externa, LP = lamina propria. [file JOA-9999-0-s002.zip]

Archive with 2 entries (2 files):
- Fig. S2 - REVISED_2.jpg
- Fig. S2 - REVISED_1.jpg
